# Supplementary material for: Extracting the invisible: obtaining high quality DNA is a challenging task in small arthropods
Source: PeerJ. 2019 Apr 12;7:e6753. doi: 10.7717/peerj.6753 (PMC6463856; doi:10.7717/peerj.6753)
Supplement: Supplemental Information 8 [file peerj-07-6753-s008.fas]

>HermR21_1_N
CCAAGGAGTCTAACATGTGCGCGAGTCGCTCGGTCTTGAATAGGCCAGAGAGGCGAAATGAAAGTAAAGTTGAATGTGTTACGATCCTCATGCGGCTACTTTGAGTAGCGGTGGGGCGCAGTAACCGCCCGCCAGTTCCGCTTTTTGTCGGTGTGGCGGAGTTGTAGCGTACACGTTGGTACCCGAAAGATGGTGAACTATGCCTGGGCAAGACGAAGCCAGAGGAAACTCTGGTGGAGGTCTGTAGCGATTCTGACGTGCAAATCGATCGTCAGACCTGGGTATAGGGGCGAAAGACTAATCGAACCATC
>HermR21_2_N
CCAAGGAGTCTAACATGTGCGCGAGTCGCTCGGTCTTGAATAGGCCAGAGAGGCGAAATGAAAGTAAAGTTGAATGTGTTACGATCCTCATGCGGCTACTTTGAGTAGCGGTGGGGCGCAGTAACCGCCCGCCAGTTCCGCTTTTTGTCGGTGTGGCGGAGTTGTAGCGTACACGTTGGTACCCGAAAGATGGTGAACTATGCCTGGGCAAGACGAAGCCAGAGGAAACTCTGGTGGAGGTCTGTAGCGATTCTGACGTGCAAATCGATCGTCAGACCTGGGTATAGGGGCGAAAGACTAATCGAACCATC
>SlR8_20_2_N
CCAAGGAGTCTAACATGTGCGCGAGTCACTCGGTCTTGTTTAGGCCAGAGAGGCGCAATGAAAGTAAATTTGCTAAGTTACGATCCGTATGCGGTCATTCCTTGTGGGTGACGGTGCGGCGCAGTAACAGCCCGCCAATTCCGTTTATCAACGGTCTGGCGGAGTTGTAGCGTACACGTTGGTACCCGAAAGATGGTGAACTATGCTTGGGCAAGACGAAGCCAGAGGAAACTCTGGTGGAGGTCTGTAGCGATTCTGACGTGCAAATCGATCGTCAGACCTGAGTATAGGGGCGAAAGACTAATCGAACCATC
>SlR8_10_2_N
CCAAGGAGTCTAACATGTGCGCGAGTCACTCGGTCTTGTTTAGGCCAGAGAGGCGCAATGAAAGTAAATTTGCTAAGTTACGATCCGTATGCGGTCATTCCTTGTGGGTGACGGTGCGGCGCAGTAACAGCCCGCCAATTCCGTTTATCAACGGTCTGGCGGAGTTGTAGCGTACACGTTGGTACCCGAAAGATGGTGAACTATGCTTGGGCAAGACGAAGCCAGAGGAAACTCTGGTGGAGGTCTGTAGCGATTCTGACGTGCAAATCGATCGTCAGACCTGAGTATAGGGGCGAAAGACTAATCGAACCATC
>TspM4_N
CCAAGGAGTCTAACATGTGCGCGAGTCACTCGGTCTTGATTAGGCCAGAGAGGCGCAATGAAAGTAAAGCTTGTTAAGTTACGATCTCCATGCCaGTTATCCTTMAATGGGTAACGGTGGAGCGCAGTAACAGCCCGCTAATTCCGCTTATTGACGGTCTAGCGGAGTTATAGCGTACACGTTGGTACCCGAAAGATGGTGAACTATGCCTGGGCAAGACGAAGCCAGAGGAAACTCTGGTGGAGGTCTGTAGCGATTCTGACGTGCAAATCGATCGTCAGACCTGGGTATAGGGGCGAAAGACTAATCGAACCATC
>TspM7_N
CCAAGGAGTCTAACATGTGCGCGAGTCACTCGGTCTTGATTAGGCCAGAGAGGCGCAATGAAAGTAAAGCTTGTTAAGTTACGATCTCCATGCCAGTTATCCTTCATTGGGTAACGGTGGAGCGCAGTAACAGCCCGCTAATTCCGCTTATTGACGGTCTAGCGGAGTTATAGCGTACACGTTGGTACCCGAAAGATGGTGAACTATGCCTGGGCAAGACGAAGCCAGAGGAAACTCTGGTGGAGGTCTGTAGCGATTCTGACGTGCAAATCGATCGTCAGACCTGGGTATAGGGGCGAAAGACTAATCGAACCATC
>HermR21_3_Q
CCAAGGAGTCTAACATGTGCGCGAGTCGCTCGGTCTTGAATAGGCCAGAGAGGCGAAATGAAAGTAAAGTTGAATGTGTTACGATCCTCATGCGGCTACTTTGAGTAGCGGTGGGGCGCAGTAACCGCCCGCCAGTTCCGCTTTTTGTCGGTGTGGCGGAGTTGTAGCGTACACGTTGGTACCCGAAAGATGGTGAACTATGCCTGGGCAAGACGAAGCCAGAGGAAACTCTGGTGGAGGTCTGTAGCGATTCTGACGTGCAAATCGATCGTCAGACCTGGGTATAGGGGCGAAAGACTAATCGAACCATC
>HermR21_4_Q
CCAAGGAGTCTAACATGTGCGCGAGTCGCTCGGTCTTGAATAGGCCAGAGAGGCGAAATGAAAGTAAAGTTGAATGTGTTACGATCCTCATGCGGCTACTTTGAGTAGCGGTGGGGCGCAGTAACCGCCCGCCAGTTCCGCTTTTTGTCGGTGTGGCGGAGTTGTAGCGTACACGTTGGTACCCGAAAGATGGTGAACTATGCCTGGGCAAGACGAAGCCAGAGGAAACTCTGGTGGAGGTCTGTAGCGATTCTGACGTGCAAATCGATCGTCAGACCTGGGTATAGGGGCGAAAGACTAATCGAACCATC
>SlR8_10_3_Q
CCAAGGAGTCTAACATGTGCGCGAGTCACTCGGTCTTGTTTAGGCCAGAGAGGCGCAATGAAAGTAAATTTGCTAAGTTACGATCCGTATGCGGTCATTCCTTGTGGGTGACGGTGCGGCGCAGTAACAGCCCGCCAATTCCGTTTATCAACGGTCTGGCGGAGTTGTAGCGTACACGTTGGTACCCGAAAGATGGTGAACTATGCTTGGGCAAGACGAAGCCAGAGGAAACTCTGGTGGAGGTCTGTAGCGATTCTGACGTGCAAATCGATCGTCAGACCTGAGTATAGGGGCGAAAGACTAATCGAACCATC
>TspM8_Q
CCAAGGAGTCTAACATGTGCGCGAGTCACTCGGTCTTGATTAGGCCAGAGAGGCGCAATGAAAGTAAAGCTTGTTAAGTTACGATCTCCATGCCAGTTATCCTTCATTGGGTAACGGTGGAGCGCAGTAACAGCCCGCTAATTCCGCTTATTGACGGTCTAGCGGAGTTATAGCGTACACGTTGGTACCCGAAAGATGGTGAACTATGCCTGGGCAAGACGAAGCCAGAGGAAACTCTGGTGGAGGTCTGTAGCGATTCTGACGTGCAAATCGATCGTCAGACCTGGGTATAGGGGCGAAAGACTAATCGAACCATC
>TspM9_Q
CCAAGGAGTCTAACATGTGCGCGAGTCACTCGGTCTTGATTAGGCCAGAGAGGCGCAATGAAAGTAAAGCTTGTTAAGTTACGATCTCCATGCCNGTTATCCTTMAATGGGTAACGGTGGAGCGCAGTAACAGCCCGCTAATTCCGCTTATTGACGGTCTAGCGGAGTTATAGCGTACACGTTGGTACCCGAAAGATGGTGAACTATGCCTGGGCAAGACGAAGCCAGAGGAAACTCTGGTGGAGGTCTGTAGCGATTCTGACGTGCAAATCGATCGTCAGACCTGGGTATAGGGGCGAAAGACTAATCGAACCATC
>SlR8_20_3_Q
CCAAGGAGTCTAACATGTGCGCGAGTCACTCGGTCTTGTTTAGGCCAGAGAGGCGCAATGAAAGTAAATTTGCTAAGTTACGATCCGTATGCGGTCATTCCTTGTGGGTGACGGTGCGGCGCAGTAACAGCCCGCCAATTCCGTTTATCAACGGTCTGGCGGAGTTGTAGCGTACACGTTGGTACCCGAAAGATGGTGAACTATGCTTGGGCAAGACGAAGCCAGAGGAAACTCTGGTGGAGGTCTGTAGCGATTCTGACGTGCAAATCGATCGTCAGACCTGAGTATAGGGGCGAAAGACTAATCGAACCATC
>HermR21_9_CTAB
CCAAGGAGTCTAACATGTGCGCGAGTCGCTCGGTCTTGAATAGGCCAGAGAGGCGAAATGAAAGTAAAGTTGAATGTGTTACGATCCTCATGCGGCTACTTTGAGTAGCGGTGGGGCGCAGTAACCGCCCGCCAGTTCCGCTTTTTGTCGGTGTGGCGGAGTTGTAGCGTACACGTTGGTACCCGAAAGATGGTGAACTATGCCTGGGCAAGACGAAGCCAGAGGAAACTCTGGTGGAGGTCTGTAGCGATTCTGACGTGCAAATCGATCGTCAGACCTGGGTATAGGGGCGAAAGACTAATCGAACCATC
>HermR21_10_CTAB
CCAAGGAGTCTAACATGTGCGCGAGTCGCTCGGTCTTGAATAGGCCAGAGAGGCGAAATGAAAGTAAAGTTGAATGTGTTACGATCCTCATGCGGCTACTTTGAGTAGCGGTGGGGCGCAGTAACCGCCCGCCAGTTCCGCTTTTTGTCGGTGTGGCGGAGTTGTAGCGTACACGTTGGTACCCGAAAGATGGTGAACTATGCCTGGGCAAGACGAAGCCAGAGGAAACTCTGGTGGAGGTCTGTAGCGATTCTGACGTGCAAATCGATCGTCAGACCTGGGTATAGGGGCGAAAGACTAATCGAACCATC
>SlR8_20_1_CTAB
CCAAGGAGTCTAACATGTGCGCGAGTCACTCGGTCTTGTTTAGGCCAGAGAGGCGCAATGAAAGTAAATTTGCTAAGTTACGATCCGTATGCGGTCATTCCTTGTGGGTGACGGTGCGGCGCAGTAACAGCCCGCCAATTCCGTTTATCAACGGTCTGGCGGAGTTGTAGCGTACACGTTGGTACCCGAAAGATGGTGAACTATGCTTGGGCAAGACGAAGCCAGAGGAAACTCTGGTGGAGGTCTGTAGCGATTCTGACGTGCAAATCGATCGTCAGACCTGAGTATAGGGGCGAAAGACTAATCGAACCATC
>SlR8_10_1_CTAB
CCAAGGAGTCTAACATGTGCGCGAGTCACTCGGTCTTGTTTAGGCCAGAGAGGCGCAATGAAAGTAAATTTGCTAAGTTACGATCCGTATGCGGTCATTCCTTGTGGGTGACGGTGCGGCGCAGTAACAGCCCGCCAATTCCGTTTATCAACGGTCTGGCGGAGTTGTAGCGTACACGTTGGTACCCGAAAGATGGTGAACTATGCTTGGGCAAGACGAAGCCAGAGGAAACTCTGGTGGAGGTCTGTAGCGATTCTGACGTGCAAATCGATCGTCAGACCTGAGTATAGGGGCGAAAGACTAATCGAACCATC
>TspM1_CTAB
CCAAGGAGTCTAACATGTGCGCGAGTCACTCGGTCTTGATTAGGCCAGAGAGGCGCAATGAAAGTAAAGCTTGTTAAGTTACGATCTCCATGCCAGTTATCCTTCATTGGGTAACGGTGGAGCGCAGTAACAGCCCGCTAATTCCGCTTATTGACGGTCTAGCGGAGTTATAGCGTACACGTTGGTACCCGAAAGATGGTGAACTATGCCTGGGCAAGACGAAGCCAGAGGAAACTCTGGTGGAGGTCTGTAGCGATTCTGACGTGCAAATCGATCGTCAGACCTGGGTATAGGGGCGAAAGACTAATCGAACCATC
>TspM2_CTAB
CCAAGGAGTCTAACATGTGCGCGAGTcaCTCGGTCTTGATTAGGCCAGAGAGGCGCAATGAAAGTAAAGCTTGTTAAGTTACGATCTCCATGCCaGTTATCCTTCAATGGGTAACGGTGGAGCGCAGTAACAGCCCGCTAATTCCGCTTATTGACGGTCTAGCGGAGTTATAGCGTACACGTTGGTACCCGAAAGATGGTGAACTATGCCTGGGCAAGACGAAGCCAGAGGAAACTCTGGTGGAGGTCTGTAGCGATTCTGACGTGCAAATCGATCGTCAGACCTGGGTATAGGGGCGAAAGACTAATCGAACCATC
>HermR21_7_Ch1
CCAAGGAGTCTAACATGTGCGCGAGTCGCTCGGTCTTGAATAGGCCAGAGAGGCGAAATGAAAGTAAAGTTGAATGTGTTACGATCCTCATGCGGCTACTTTGAGTAGCGGTGGGGCGCAGTAACCGCCCGCCAGTTCCGCTTTTTGTCGGTGTGGCGGAGTTGTAGCGTACACGTTGGTACCCGAAAGATGGTGAACTATGCCTGGGCAAGACGAAGCCAGAGGAAACTCTGGTGGAGGTCTGTAGCGATTCTGACGTGCAAATCGATCGTCAGACCTGGGTATAGGGGCGAAAGACTAATCGAACCATC
>HermR21_8_Ch1
CCAAGGAGTCTAACATGTGCGCGAGTCGCTCGGTCTTGAATAGGCCAGAGAGGCGAAATGAAAGTAAAGTTGAATGTGTTACGATCCTCATGCGGCTACTTTGAGTAGCGGTGGGGCGCAGTAACCGCCCGCCAGTTCCGCTTTTTGTCGGTGTGGCGGAGTTGTAGCGTACACGTTGGTACCCGAAAGATGGTGAACTATGCCTGGGCAAGACGAAGCCAGAGGAAACTCTGGTGGAGGTCTGTAGCGATTCTGACGTGCAAATCGATCGTCAGACCTGGGTATAGGGGCGAAAGACTAATCGAACCATC
>SlR8_20_5_Ch1
CCAAGGAGTCTAACATGTGCGCGAGTCACTCGGTCTTGTTTAGGCCAGAGAGGCGCAATGAAAGTAAATTTGCTAAGTTACGATCCGTATGCGGTCATTCCTTGTGGGTGACGGTGCGGCGCAGTAACAGCCCGCCAATTCCGTTTATCAACGGTCTGGCGGAGTTGTAGCGTACACGTTGGTACCCGAAAGATGGTGAACTATGCTTGGGCAAGACGAAGCCAGAGGAAACTCTGGTGGAGGTCTGTAGCGATTCTGACGTGCAAATCGATCGTCAGACCTGAGTATAGGGGCGAAAGACTAATCGAACCATC
>SlR8_10_5_Ch1
CCAAGGAGTCTAACATGTGCGCGAGTCACTCGGTCTTGTTTAGGCCAGAGAGGCGCAATGAAAGTAAATTTGCTAAGTTACGATCCGTATGCGGTCATTCCTTGTGGGTGACGGTGCGGCGCAGTAACAGCCCGCCAATTCCGTTTATCAACGGTCTGGCGGAGTTGTAGCGTACACGTTGGTACCCGAAAGATGGTGAACTATGCTTGGGCAAGACGAAGCCAGAGGAAACTCTGGTGGAGGTCTGTAGCGATTCTGACGTGCAAATCGATCGTCAGACCTGAGTATAGGGGCGAAAGACTAATCGAACCATC
>TspM12_Ch1
CCAAGGAGTCTAACATGTGCGCGAGTCACTCGGTCTTGATTAGGCCAGAGAGGCGCAATGAAAGTAAAGCTTGTTAAGTTACGATCTCCATGCCAGTTATCCTTCATTGGGTAACGGTGGAGCGCAGTAACAGCCCGCTAATTCCGCTTATTGACGGTCTAGCGGAGTTATAGCGTACACGTTGGTACCCGAAAGATGGTGAACTATGCCTGGGCAAGACGAAGCCAGAGGAAACTCTGGTGGAGGTCTGTAGCGATTCTGACGTGCAAATCGATCGTCAGACCTGGGTATAGGGGCGAAAGACTAATCGAACCATC
>TspM13_Ch1
CCAAGGAGTCTAACATGTGCGCGAGTCACTCGGTCTTGATTAGGCCAGAGAGGCGCAATGAAAGTAAAGCTTGTTAAGTTACGATCTCCATGCCAGTTATCCTTCATTGGGTAACGGTGGAGCGCAGTAACAGCCCGCTAATTCCGCTTATTGACGGTCTAGCGGAGTTATAGCGTACACGTTGGTACCCGAAAGATGGTGAACTATGCCTGGGCAAGACGAAGCCAGAGGAAACTCTGGTGGAGGTCTGTAGCGATTCTGACGTGCAAATCGATCGTCAGACCTGGGTATAGGGGCGAAAGACTAATCGAACCATC
>HermR21_13_PQ
CCAAGGAGTCTAACATGTGCGCGAGTCGCTCGGTCTTGAATAGGCCAGAGAGGCGAAATGAAAGTAAAGTTGAATGTGTTACGATCCTCATGCGGCTACTTTGAGTAGCGGTGGGGCGCAGTAACCGCCCGCCAGTTCCGCTTTTTGTCGGTGTGGCGGAGTTGTAGCGTACACGTTGGTACCCGAAAGATGGTGAACTATGCCTGGGCAAGACGAAGCCAGAGGAAACTCTGGTGGAGGTCTGTAGCGATTCTGACGTGCAAATCGATCGTCAGACCTGGGTATAGGGGCGAAAGACTAATCGAACCATC
>HermR21_14_PQ
CCAAGGAGTCTAACATGTGCGCGAGTCGCTCGGTCTTGAATAGGCCAGAGAGGCGAAATGAAAGTAAAGTTGAATGTGTTACGATCCTCATGCGGCTACTTTGAGTAGCGGTGGGGCGCAGTAACCGCCCGCCAGTTCCGCTTTTTGTCGGTGTGGCGGAGTTGTAGCGTACACGTTGGTACCCGAAAGATGGTGAACTATGCCTGGGCAAGACGAAGCCAGAGGAAACTCTGGTGGAGGTCTGTAGCGATTCTGACGTGCAAATCGATCGTCAGACCTGGGTATAGGGGCGAAAGACTAATCGAACCATC
>SlR8_20_7_PQ
CCAAGGAGTCTAACATGTGCGCGAGTCACTCGGTCTTGTTTAGGCCAGAGAGGCGCAATGAAAGTAAATTTGCTAAGTTACGATCCGTATGCGGTCATTCCTTGTGGGTGACGGTGCGGCGCAGTAACAGCCCGCCAATTCCGTTTATCAACGGTCTGGCGGAGTTGTAGCGTACACGTTGGTACCCGAAAGATGGTGAACTATGCTTGGGCAAGACGAAGCCAGAGGAAACTCTGGTGGAGGTCTGTAGCGATTCTGACGTGCAAATCGATCGTCAGACCTGAGTATAGGGGCGAAAGACTAATCGAACCATC
>SlR8_10_7_PQ
CCAAGGAGTCTAACATGTGCGCGAGTCACTCGGTCTTGTTTAGGCCAGAGAGGCGCAATGAAAGTAAATTTGCTAAGTTACGATCCGTATGCGGTCATTCCTTGTGGGTGACGGTGCGGCGCAGTAACAGCCCGCCAATTCCGTTTATCAACGGTCTGGCGGAGTTGTAGCGTACACGTTGGTACCCGAAAGATGGTGAACTATGCTTGGGCAAGACGAAGCCAGAGGAAACTCTGGTGGAGGTCTGTAGCGATTCTGACGTGCAAATCGATCGTCAGACCTGAGTATAGGGGCGAAAGACTAATCGAACCATC
>TspM15A_PQ
CCAAGGAGTCTAACATGTGCGCGAGTCACTCGGTCTTGATTAGGCCAGAGAGGCGCAATGAAAGTAAAGCTTGTTAAGTTACGATCTCCATGCCNGTTATCCTTMAATGGGTAACGGTGGAGCGCAGTAACAGCCCGCTAATTCCGCTTATTGACGGTCTAGCGGAGTTATAGCGTACACGTTGGTACCCGAAAGATGGTGAACTATGCCTGGGCAAGACGAAGCCAGAGGAAACTCTGGTGGAGGTCTGTAGCGATTCTGACGTGCAAATCGATCGTCAGACCTGGGTATAGGGGCGAAAGACTAATCGAACCATC
>HermR21_18_E
CCAAGGAGTCTAACATGTGCGCGAGTCGCTCGGTCTTGAATAGGCCAGAGAGGCGAAATGAAAGTAAAGTTGAATGTGTTACGATCCTCATGCGGCTACTTTGAGTAGCGGTGGGGCGCAGTAACCGCCCGCCAGTTCCGCTTTTTGTCGGTGTGGCGGAGTTGTAGCGTACACGTTGGTACCCGAAAGATGGTGAACTATGCCTGGGCAAGACGAAGCCAGAGGAAACTCTGGTGGAGGTCTGTAGCGATTCTGACGTGCAAATCGATCGTCAGACCTGGGTATAGGGGCGAAAGACTAATCGAACCATC
>HermR21_19_E
CCAAGGAGTCTAACATGTGCGCGAGTCGCTCGGTCTTGAATAGGCCAGAGAGGCGAAATGAAAGTAAAGTTGAATGTGTTACGATCCTCATGCGGCTACTTTGAGTAGCGGTGGGGCGCAGTAACCGCCCGCCAGTTCCGCTTTTTGTCGGTGTGGCGGAGTTGTAGCGTACACGTTGGTACCCGAAAGATGGTGAACTATGCCTGGGCAAGACGAAGCCAGAGGAAACTCTGGTGGAGGTCTGTAGCGATTCTGACGTGCAAATCGATCGTCAGACCTGGGTATAGGGGCGAAAGACTAATCGAACCATC
>SlR8_20_10_E
CCAAGGAGTCTAACATGTGCGCGAGTCACTCGGTCTTGTTTAGGCCAGAGAGGCGCAATGAAAGTAAATTTGCTAAGTTACGATCCGTATGCGGTCATTCCTTGTGGGTGACGGTGCGGCGCAGTAACAGCCCGCCAATTCCGTTTATCAACGGTCTGGCGGAGTTGTAGCGTACACGTTGGTACCCGAAAGATGGTGAACTATGCTTGGGCAAGACGAAGCCAGAGGAAACTCTGGTGGAGGTCTGTAGCGATTCTGACGTGCAAATCGATCGTCAGACCTGAGTATAGGGGCGAAAGACTAATCGAACCATC
>SlR8_10_10_E
CCAAGGAGTCTAACATGTGCGCGAGTCACTCGGTCTTGTTTAGGCCAGAGAGGCGCAATGAAAGTAAATTTGCTAAGTTACGATCCGTATGCGGTCATTCCTTGTGGGTGACGGTGCGGCGCAGTAACAGCCCGCCAATTCCGTTTATCAACGGTCTGGCGGAGTTGTAGCGTACACGTTGGTACCCGAAAGATGGTGAACTATGCTTGGGCAAGACGAAGCCAGAGGAAACTCTGGTGGAGGTCTGTAGCGATTCTGACGTGCAAATCGATCGTCAGACCTGAGTATAGGGGCGAAAGACTAATCGAACCATC
>TspM22_E
CCAAGGAGTCTAACATGTGCGCGAGTCACTCGGTCTTGATTAGGCCAGAGAGGCGCAATGAAAGTAAAGCTTGTTAAGTTACGATCTCCATGCCAGTTATCCTTCATTGGGTAACGGTGGAGCGCAGTAACAGCCCGCTAATTCCGCTTATTGACGGTCTAGCGGAGTTATAGCGTACACGTTGGTACCCGAAAGATGGTGAACTATGCCTGGGCAAGACGAAGCCAGAGGAAACTCTGGTGGAGGTCTGTAGCGATTCTGACGTGCAAATCGATCGTCAGACCTGGGTATAGGGGCGAAAGACTAATCGAACCATC
>TspM21_E
CCAAGGAGTCTAACATGTGCGCGAGTCACTCGGTCTTGATTAGGCCAGAGAGGCGCAATGAAAGTAAAGCTTGTTAAGTTACGATCTCCATGCCaGTTATCCTTMAATGGGTAACGGTGGAGCGCAGTAACAGCCCGCTAATTCCGCTTATTGACGGTCTAGCGGAGTTATAGCGTACACGTTGGTACCCGAAAGATGGTGAACTATGCCTGGGCAAGACGAAGCCAGAGGAAACTCTGGTGGAGGTCTGTAGCGATTCTGACGTGCAAATCGATCGTCAGACCTGGGTATAGGGGCGAAAGACTAATCGAACCATC
>HermR21_15_Ch2
CCAAGGAGTCTAACATGTGCGCGAGTCGCTCGGTCTTGAATAGGCCAGAGAGGCGAAATGAAAGTAAAGTTGAATGTGTTACGATCCTCATGCGGCTACTTTGAGTAGCGGTGGGGCGCAGTAACCGCCCGCCAGTTCCGCTTTTTGTCGGTGTGGCGGAGTTGTAGCGTACACGTTGGTACCCGAAAGATGGTGAACTATGCCTGGGCAAGACGAAGCCAGAGGAAACTCTGGTGGAGGTCTGTAGCGATTCTGACGTGCAAATCGATCGTCAGACCTGGGTATAGGGGCGAAAGACTAATCGAACCATC
>HermR21_16_Ch2
CCAAGGAGTCTAACATGTGCGCGAGTCGCTCGGTCTTGAATAGGCCAGAGAGGCGAAATGAAAGTAAAGTTGAATGTGTTACGATCCTCATGCGGCTACTTTGAGTAGCGGTGGGGCGCAGTAACCGCCCGCCAGTTCCGCTTTTTGTCGGTGTGGCGGAGTTGTAGCGTACACGTTGGTACCCGAAAGATGGTGAACTATGCCTGGGCAAGACGAAGCCAGAGGAAACTCTGGTGGAGGTCTGTAGCGATTCTGACGTGCAAATCGATCGTCAGACCTGGGTATAGGGGCGAAAGACTAATCGAACCATC
>SlR8_20_8P_Ch2
CCAAGGAGTCTAACATGTGCGCGAGTCACTCGGTCTTGTTTAGGCCAGAGAGGCGCAATGAAAGTAAATTTGCTAAGTTACGATCCGTATGCGGTCATTCCTTGTGGGTGACGGTGCGGCGCAGTAACAGCCCGCCAATTCCGTTTATCAACGGTCTGGCGGAGTTGTAGCGTACACGTTGGTACCCGAAAGATGGTGAACTATGCTTGGGCAAGACGAAGCCAGAGGAAACTCTGGTGGAGGTCTGTAGCGATTCTGACGTGCAAATCGATCGTCAGACCTGAGTATAGGGGCGAAAGACTAATCGAACCATC
>SlR8_10_8A_Ch2
CCAAGGAGTCTAACATGTGCGCGAGTCACTCGGTCTTGTTTAGGCCAGAGAGGCGCAATGAAAGTAAATTTGCTAAGTTACGATCCGTATGCGGTCATTCCTTGTGGGTGACGGTGCGGCGCAGTAACAGCCCGCCAATTCCGTTTATCAACGGTCTGGCGGAGTTGTAGCGTACACGTTGGTACCCGAAAGATGGTGAACTATGCTTGGGCAAGACGAAGCCAGAGGAAACTCTGGTGGAGGTCTGTAGCGATTCTGACGTGCAAATCGATCGTCAGACCTGAGTATAGGGGCGAAAGACTAATCGAACCATC
>TspM17_Ch2
CCAAGGAGTCTAACATGTGCGCGAGTCACTCGGTCTTGATTAGGCCAGAGAGGCGCAATGAAAGTAAAGCTTGTTAAGTTACGATCTCCATGCCAGTTATCCTTCATTGGGTAACGGTGGAGCGCAGTAACAGCCCGCTAATTCCGCTTATTGACGGTCTAGCGGAGTTATAGCGTACACGTTGGTACCCGAAAGATGGTGAACTATGCCTGGGCAAGACGAAGCCAGAGGAAACTCTGGTGGAGGTCTGTAGCGATTCTGACGTGCAAATCGATCGTCAGACCTGGGTATAGGGGCGAAAGACTAATCGAACCATC
>TspM18_Ch2
CCAAGGAGTCTAACATGTGCGCGAGTCACTCGGTCTTGATTAGGCCAGAGAGGCGCAATGAAAGTAAAGCTTGTTAAGTTACGATCTCCATGCCAGTTATCCTTCATTGGGTAACGGTGGAGCGCAGTAACAGCCCGCTAATTCCGCTTATTGACGGTCTAGCGGAGTTATAGCGTACACGTTGGTACCCGAAAGATGGTGAACTATGCCTGGGCAAGACGAAGCCAGAGGAAACTCTGGTGGAGGTCTGTAGCGATTCTGACGTGCAAATCGATCGTCAGACCTGGGTATAGGGGCGAAAGACTAATCGAACCATC
>HermR21_17_Ch3
CCAAGGAGTCTAACATGTGCGCGAGTCGCTCGGTCTTGAATAGGCCAGAGAGGCGAAATGAAAGTAAAGTTGAATGTGTTACGATCCTCATGCGGCTACTTTGWGTAGCGGTGGGGCGCAGTAACMGCCCGCCAGTTCCGCTTTTTGTCGGTGTGGCGGAGTTGTAGCGTACACGTTGGTACCCGAAAGATGGTGAACTATGCCTGGGCAAGACGAAGCCAGAGGAAACTCTGGTGGAGGTCTGTAGCGATTCTGACGTGCAAATCGATCGTCAGACCTGGGTATAGGGGCGAAAGACTAATCGAACCATC
>HermR21_18_Ch3
CCAAGGAGTCTAACATGTGCGCGAGTCGCTCGGTCTTGAATAGGCCAGAGAGGCGAAATGAAAGTAAAGTTGAATGTGTTACGATCCTCATGCGGCTACTTTGWGTAGCGGTGGGGCGCAGTAACMGCCCGCCAGTTCCGCTTTTTGTCGGTGTGGCGGAGTTGTAGCGTACACGTTGGTACCCGAAAGATGGTGAACTATGCCTGGGCAAGACGAAGCCAGAGGAAACTCTGGTGGAGGTCTGTAGCGATTCTGACGTGCAAATCGATCGTCAGACCTGGGTATAGGGGCGAAAGACTAATCGAACCATC
>SlR8_20_9P_Ch3
CCAAGGAGTCTAACATGTGCGCGAGTCACTCGGTCTTGTTTAGGCCAGAGAGGCGCAATGAAAGTAAATTTGCTAAGTTACGATCCGTATGCGGTCATTCCTTGTGGGTGACGGTGCGGCGCAGTAACAGCCCGCCAATTCCGTTTATCAACGGTCTGGCGGAGTTGTAGCGTACACGTTGGTACCCGAAAGATGGTGAACTATGCTTGGGCAAGACGAAGCCAGAGGAAACTCTGGTGGAGGTCTGTAGCGATTCTGACGTGCAAATCGATCGTCAGACCTGAGTATAGGGGCGAAAGACTAATCGAACCATC
>SlR8_10_9A_Ch3
CCAAGGAGTCTAACATGTGCGCGAGTCACTCGGTCTTGTTTAGGCCAGAGAGGCGCAATGAAAGTAAATTTGCTAAGTTACGATCCGTATGCGGTCATTCCTTGTGGGTGACGGTGCGGCGCAGTAACAGCCCGCCAATTCCGTTTATCAACGGTCTGGCGGAGTTGTAGCGTACACGTTGGTACCCGAAAGATGGTGAACTATGCTTGGGCAAGACGAAGCCAGAGGAAACTCTGGTGGAGGTCTGTAGCGATTCTGACGTGCAAATCGATCGTCAGACCTGAGTATAGGGGCGAAAGACTAATCGAACCATC
>TspM19_Ch3
CCAAGGAGTCTAACATGTGCGCGAGTCACTCGGTCTTGATTAGGCCAGAGAGGCGCAATGAAAGTAAAGCTTGTTAAGTTACGATCTCCATGCCAGTTATCCTTCATTGGGTAACGGTGGAGCGCAGTAACAGCCCGCTAATTCCGCTTATTGACGGTCTAGCGGAGTTATAGCGTACACGTTGGTACCCGAAAGATGGTGAACTATGCCTGGGCAAGACGAAGCCAGAGGAAACTCTGGTGGAGGTCTGTAGCGATTCTGACGTGCAAATCGATCGTCAGACCTGGGTATAGGGGCGAAAGACTAATCGAACCATC
>TspM20_Ch3
CCAAGGAGTCTAACATGTGCGCGAGTCACTCGGTCTTGATTAGGCCAGAGAGGCGCAATGAAAGTAAAGCTTGTTAAGTTACGATCTCCATGCCaGTTATCCTTMAATGGGTAACGGTGGAGCGCAGTAACAGCCCGCTAATTCCGCTTATTGACGGTCTAGCGGAGTTATAGCGTACACGTTGGTACCCGAAAGATGGTGAACTATGCCTGGGCAAGACGAAGCCAGAGGAAACTCTGGTGGAGGTCTGTAGCGATTCTGACGTGCAAATCGATCGTCAGACCTGGGTATAGGGGCGAAAGACTAATCGAACCATC
>SlR8_10_4_WIP
CCAAGGAGTCTAACATGTGCGCGAGTCACTCGGTCTTGTTTAGGCCAGAGAGGCGCAATGAAAGTAAATTTGCTAAGTTACGATCCGTATGCGGTCATTCCTTGTGGGTGACGGTGCGGCGCAGTAACAGCCCGCCAATTCCGTTTATCAACGGTCTGGCGGAGTTGTAGCGTACACGTTGGTACCCGAAAGATGGTGAACTATGCTTGGGCAAGACGAAGCCAGAGGAAACTCTGGTGGAGGTCTGTAGCGATTCTGACGTGCAAATCGATCGTCAGACCTGAGTATAGGGGCGAAAGACTAATCGAACCATC
>HermR21_5_WIP
CCAAGGAGTCTAACATGTGCGCGAGTCGCTCGGTCTTGAATAGGCCAGAGAGGCGAAATGAAAGTAAAGTTGAATGTGTTACGATCCTCATGCGGCTACTTTGAGTAGCGGTGGGGCGCAGTAACCGCCCGCCAGTTCCGCTTTTTGTCGGTGTGGCGGAGTTGTAGCGTACACGTTGGTACCCGAAAGATGGTGAACTATGCCTGGGCAAGACGAAGCCAGAGGAAACTCTGGTGGAGGTCTGTAGCGATTCTGACGTGCAAATCGATCGTCAGACCTGGGTATAGGGGCGAAAGACTAATCGAACCATC
